# Supplementary material for: The Aggregation of α-Synuclein in the Dorsomedial Striatum Significantly Impairs Cognitive Flexibility in Parkinson’s Disease Mice
Source: Biomedicines. 2024 Jul 23;12(8):1634. doi: 10.3390/biomedicines12081634 (PMC11351470; doi:10.3390/biomedicines12081634)
Supplement: Supplementary file 1 [file biomedicines-12-01634-s001.zip]

Archive with 1 entries (1 files):
- biomedicines-3065472-supplementary.pdf
